# Supplementary material for: Dual-Phase Ocular Insert with Bromfenac-Loaded PLGA MPs in a PVA Matrix for Sustained Postoperative Anti-Inflammatory Delivery
Source: Pharmaceutics. 2025 Aug 17;17(8):1066. doi: 10.3390/pharmaceutics17081066 (PMC12388992; doi:10.3390/pharmaceutics17081066)
Supplement: Supplementary file 1 [file pharmaceutics-17-01066-s001.zip]

Archive with 1 entries (1 files):
- pharmaceutics-3794800-supplementary.pdf
